# Supplementary material for: Self-Powered Intelligent Water Droplet Monitoring Sensor Based on Solid–Liquid Triboelectric Nanogenerator
Source: Sensors (Basel). 2024 Mar 8;24(6):1761. doi: 10.3390/s24061761 (PMC10974355; doi:10.3390/s24061761)
Supplement: Supplementary file 1 [file sensors-24-01761-s001.zip]

Archive with 3 entries (2 files):
- Supporting Information for Publication/
- Supporting Information for Publication/Video S1. Simulate the working status of automatic car wipers under different rainfall amounts.mp4
- Supporting Information for Publication/Video S2. An alarm occurs if the window is not closed on a rainy day.mp4
